# Supplementary material for: Disruption of the Trichoderma reesei gul1 gene stimulates hyphal branching and reduces broth viscosity in cellulase production
Source: J Ind Microbiol Biotechnol. 2021 Feb 10;48(1-2):kuab012. doi: 10.1093/jimb/kuab012 (PMC9113457; doi:10.1093/jimb/kuab012)
Supplement: kuab012_Supplemental_Files [file kuab012_Supplemental_Files.zip]

Archive with 3 entries (3 files):
- Supplementary file 1.pdf
- Supplementary Table S2.xlsx
- Supplementary Table S3.xlsx
