# Supplementary material for: Disruption of the Trichoderma reesei gul1 gene stimulates hyphal branching and reduces broth viscosity in cellulase production
Source: J Ind Microbiol Biotechnol. 2021 Feb 10;48(1-2):kuab012. doi: 10.1093/jimb/kuab012 (PMC9113457; doi:10.1093/jimb/kuab012)
Supplement: kuab012_Supplemental_Files [file kuab012_Supplemental_Files.zip › Supplementary Table S2.xlsx]

## Sheet: DEGs
Supplementary Table S2. Differentially expressed genes in Δgul1 relative to QPP.
Gene ID	Gene Name	RefSeq acc. No.	QPP_1_FPKM	QPP_2_FPKM	QPP_3_FPKM	Dgul1_1_FPKM	Dgul1_2_FPKM	Dgul1_3_FPKM	log2FoldChange	p value	Annotation	CAZy family
TRIREDRAFT_59151		XP_006964121.1	121.21	135.63	123.6	1843.16	1737.07	1831.18	3.67243	1.06611e-283
TRIREDRAFT_33827		XP_006962005.1	1629.22	1750.49	1152.8	9168.95	8669.37	8628.58	2.38807	4.93987e-143
TRIREDRAFT_121856	tr42600	XP_006965498.1	76.72	59.27	48.54	304.19	313.91	298.43	2.15134	1.22198e-109
TRIREDRAFT_123199		XP_006967783.1	51.6	45.89	36.33	331.85	292.79	296.91	2.62442	3.60286e-93
TRIREDRAFT_111915		XP_006969310.1	2226.88	2182.37	1851.58	8411.75	7845.25	8756.32	1.83907	1.00872e-89
TRIREDRAFT_106378		XP_006964502.1	3.1	4.13	5.18	36.56	38.83	40.11	3.06174	2.52084e-87
TRIREDRAFT_121177		XP_006964135.1	6.6	5.98	6.33	49.8	59.14	51.31	2.92337	2.39386e-76
TRIREDRAFT_107037		XP_006964998.1	606.31	568.31	508.99	2119.46	1979.51	2261.01	1.75772	4.6936e-76
TRIREDRAFT_78462		XP_006965870.1	10.84	9.78	7.62	43.97	48.94	44.19	2.11931	5.9229e-75
TRIREDRAFT_61526		XP_006965523.1	46.41	56.47	41.03	490.56	609.12	535.36	3.3489	1.83737e-73
TRIREDRAFT_62576		XP_006965868.1	53.66	47.31	47.96	197.21	179.76	193.37	1.77736	8.93061e-70
TRIREDRAFT_104911		XP_006963412.1	105.49	112.4	88.92	422.8	397.18	397.37	1.83043	2.21e-67
TRIREDRAFT_104816		XP_006963379.1	0.88	0.72	0.25	12.31	14.17	11.39	4.18651	2.68149e-66
TRIREDRAFT_54260		XP_006961494.1	6.04	7.28	5.91	34.4	38.74	33.65	2.316	2.34823e-65
TRIREDRAFT_4146		XP_006965561.1	18.51	19.87	13.8	69.8	79.36	80.58	1.9795	7.44083e-65
TRIREDRAFT_110843		XP_006968404.1	2.52	2.81	1.98	18.73	20.91	18.43	2.83224	2.33641e-63
TRIREDRAFT_107960		XP_006965875.1	31.43	34.35	26.08	155.6	165.84	139.71	2.17044	4.09941e-54
TRIREDRAFT_69692		XP_006969366.1	40.1	43.16	33.35	140.2	126.77	132.49	1.61861	4.77598e-54
TRIREDRAFT_112609		XP_006969950.1	12.41	11.76	11.34	46.02	49.01	44.53	1.81531	1.13627e-53
TRIREDRAFT_23415		XP_006969644.1	146.5	131.42	109.23	376.09	375.86	367.01	1.37153	1.42546e-49
TRIREDRAFT_60987		XP_006965126.1	8.18	8.48	8.35	26.66	26.7	28.15	1.54543	1.45238e-47
TRIREDRAFT_32243		XP_006965583.1	32.51	32.59	32.42	111.76	109.56	111.26	1.61105	1.92806e-46
TRIREDRAFT_106538		XP_006964739.1	245.16	239.34	126.45	2445.52	2798.88	2136.46	3.43652	2.32623e-45	class II hydrophobin
TRIREDRAFT_50323	ooc1	XP_006967488.1	108.77	118.93	45.04	1903.35	1757.71	1412.64	4.06124	7.24742e-45
TRIREDRAFT_44628		XP_006961108.1	36.58	29.67	26.29	87.29	90.85	94.08	1.39556	1.21518e-42
TRIREDRAFT_123649		XP_006968628.1	9.15	9.61	10.71	30.57	31.4	34.6	1.55329	1.06995e-40
TRIREDRAFT_106646		XP_006964594.1	163.51	161.54	134.68	410.84	376.81	415.61	1.22908	1.08982e-40
TRIREDRAFT_121647		XP_006965144.1	56.87	53.98	46.94	145.48	150.44	137.07	1.29736	3.44481e-40
TRIREDRAFT_77998		XP_006965365.1	63.03	64.19	60.11	227.56	199.22	196.31	1.57589	5.10619e-40
TRIREDRAFT_111681		XP_006969150.1	2.64	2.69	2.26	11.65	10.89	10.6	1.96785	8.95264e-40
TRIREDRAFT_103747		XP_006962160.1	22.34	19.6	18.87	84.69	91.82	75.89	1.89411	4.38715e-39
TRIREDRAFT_102851		XP_006961715.1	23.91	15.52	12.02	91.68	79.02	92.19	2.19021	1.70661e-37
TRIREDRAFT_22912	hxt1	XP_006967589.1	53.4	55.46	55.11	130.23	140.45	138.41	1.16014	9.69661e-37
TRIREDRAFT_108655		XP_006966591.1	42.73	46.4	39.13	112.59	121.91	119.87	1.30787	6.91902e-36
TRIREDRAFT_102908		XP_006961741.1	438.15	386.18	423.14	947.92	1024.74	992.86	1.08921	1.9497e-32
TRIREDRAFT_121415		XP_006964715.1	180.21	177.49	159.02	584.11	507.21	499.76	1.46439	1.95992e-31
TRIREDRAFT_121441		XP_006964738.1	7.64	4.18	5.47	30.71	31.13	25.74	2.17825	1.69154e-30
TRIREDRAFT_67579		XP_006968333.1	43.09	51.83	47.44	136.97	130.23	117.77	1.27881	5.6956e-30
TRIREDRAFT_109325		XP_006967100.1	133.76	142.12	131	325.05	301.86	320.69	1.0614	3.28477e-29
TRIREDRAFT_49888		XP_006966818.1	14.37	14.65	13.59	38.16	37.44	39.84	1.27904	3.3694e-29
TRIREDRAFT_105311		XP_006963637.1	103.76	119.72	128.8	331.58	286.83	330.29	1.27145	4.3647e-29
TRIREDRAFT_54226		XP_006961411.1	9.77	11.58	7.34	40.14	37.81	33.46	1.80099	6.62576e-29
TRIREDRAFT_27395		XP_006965577.1	89.44	68.89	67.83	237.03	276.44	237.41	1.57029	9.13714e-29	α-1,6-mannanase	GH76
TRIREDRAFT_22915		XP_006967591.1	21.95	24.08	23.98	53.27	62.1	60.39	1.16939	1.1279e-28	glucose oxidase
TRIREDRAFT_46763		XP_006963593.1	101.44	89.94	79.88	229.67	226.61	206.85	1.13028	5.47411e-28
TRIREDRAFT_61212		XP_006964990.1	51.15	44.78	38.48	101.41	110.33	107.08	1.08598	6.82862e-28
TRIREDRAFT_81122		XP_006968398.1	6.8	6.34	4.33	24.72	28.04	22.61	1.95059	2.8929e-27
TRIREDRAFT_68615		XP_006968746.1	27.62	24.83	23.82	62.67	64.94	61.99	1.15405	9.72735e-27
TRIREDRAFT_62165		XP_006965869.1	20	15.6	15.42	68.93	66.47	84.6	1.94609	1.53425e-26
TRIREDRAFT_71170		XP_006970023.1	107.46	90.48	88.76	228.14	226.54	207	1.04683	2.55465e-26
TRIREDRAFT_111875		XP_006969333.1	10.47	11.95	9.91	34.39	31.28	29.24	1.3965	1.34432e-25
TRIREDRAFT_122375		XP_006966252.1	30.51	40.53	21.85	93.22	100.88	105.43	1.5326	1.60998e-25
TRIREDRAFT_122127		XP_006965873.1	967.49	965.43	718.55	3423.59	2849.74	2915.24	1.63502	7.75578e-25	cell wall protein PhiA
TRIREDRAFT_122569		XP_006966644.1	24.06	26.21	23.09	61.78	63.76	56.33	1.15231	1.30849e-24
TRIREDRAFT_69479		XP_006969261.1	24.68	29.13	30.41	66.57	67.37	64.75	1.08112	1.65508e-23
TRIREDRAFT_104180		XP_006962636.1	0.27	0.32	0.43	1.51	1.75	1.77	2.14837	7.06806e-23
TRIREDRAFT_123475		XP_006968380.1	471.44	514.55	485.8	1065.31	1163.43	1316.01	1.10903	9.23398e-23	probable GPI-anchored cell wall mannoprotein
TRIREDRAFT_30250		XP_006967173.1	27.4	30.63	27.42	67.05	63.32	74.82	1.1054	1.56128e-22	N-acetylglucosaminyltransferase
TRIREDRAFT_122495		XP_006966500.1	4.16	2.5	2.52	23.95	30.36	21.72	2.88778	3.32149e-22	α-1,6-mannanase, probable GPI-anchored protein	GH76
TRIREDRAFT_106245		XP_006964457.1	4.72	5.04	4.3	13.05	15.63	15.07	1.47913	5.76103e-22	catalase
TRIREDRAFT_122745		XP_006966903.1	34.2	30.54	23.96	91.72	90.66	78.4	1.39667	8.77016e-22
TRIREDRAFT_106879		XP_006964946.1	43.22	32.31	25.09	102.75	102.61	95.15	1.41739	1.40525e-21
TRIREDRAFT_120473		XP_006962986.1	17.55	14.29	11.54	37.81	40.55	36.64	1.24587	1.82652e-21
TRIREDRAFT_106129		XP_006964193.1	8.25	5.62	8.75	31.02	32.51	33	1.93111	1.64497e-20
TRIREDRAFT_124277		XP_006969949.1	32.81	32.11	15.02	181.08	207.09	148.36	2.58885	2.21979e-20	probable GPI-anchored protein
TRIREDRAFT_39755		XP_006965250.1	27.05	30.64	33.4	62.06	71.33	72.33	1.01657	3.88672e-20	glucan endo-1,3(4)-β-D-glucosidase	GH16
TRIREDRAFT_106647		XP_006964773.1	13.3	16.21	17.22	43.06	38.77	42.06	1.24943	4.48627e-20
TRIREDRAFT_29619		XP_006969291.1	1.51	1.61	1.44	7.65	6.38	7.2	2.0619	1.54114e-19
TRIREDRAFT_44366		XP_006961093.1	123.15	120.15	100.48	317.16	314.67	266.46	1.22757	3.03989e-19	esterase	CE3
TRIREDRAFT_123978		XP_006969212.1	51.04	49.1	37.86	194.55	176.62	149.63	1.75834	3.90688e-19	alcohol oxidase
TRIREDRAFT_123236		XP_006967893.1	104.05	121.94	36.46	1163.3	1320.46	841.09	3.50796	9.7696e-19
TRIREDRAFT_54007		XP_006961270.1	8.13	10.74	5.75	34.91	37.98	36.71	1.99856	2.21228e-18
TRIREDRAFT_124115		XP_006969592.1	22.11	19.61	17.37	43.1	47.94	41.67	1.00782	2.9008e-18	phosphoenolpyruvate carboxykinase
TRIREDRAFT_33387		XP_006967179.1	79.81	60.68	64.89	172.5	172.22	151.73	1.11279	4.13377e-18
TRIREDRAFT_103162		XP_006961853.1	9.47	8.66	9.44	26.09	22.86	24.9	1.26178	7.50753e-18
TRIREDRAFT_70919		XP_006969896.1	4.97	7.69	3.56	135.86	123.29	80.46	4.23616	8.64495e-18
TRIREDRAFT_122271		XP_006966136.1	172.82	144.95	139.17	437.63	376.03	367.59	1.21071	1.70965e-17
TRIREDRAFT_81004		XP_006968342.1	10.98	12.39	9.05	68.37	85.76	59.06	2.56048	1.86651e-17
TRIREDRAFT_60791		XP_006965087.1	2.31	1.9	1.53	6.88	6.1	6.01	1.56811	3.33405e-17
TRIREDRAFT_109972		XP_006967695.1	70.35	54.21	74.64	158.28	150.41	146.43	1.03141	4.0203e-17
TRIREDRAFT_122556		XP_006966548.1	18.69	21.81	17.56	51.03	41.92	45.82	1.10002	1.18915e-16
TRIREDRAFT_56726		XP_006963038.1	20.16	15.59	13.22	56.88	50.61	45.94	1.48731	1.55924e-16
TRIREDRAFT_68587		XP_006968730.1	24.52	23.73	23.88	52.94	56.86	51.82	1.0051	2.15872e-16
TRIREDRAFT_112665		XP_006970001.1	7.44	9.77	11.8	27.16	25.24	31.43	1.37331	2.34339e-16
TRIREDRAFT_80607		XP_006967908.1	4.45	5.22	4.09	14.22	13.34	17.41	1.54985	4.43631e-16
TRIREDRAFT_108665		XP_006966597.1	7.55	5.28	8.11	23.27	29.2	32.39	1.85603	4.60566e-16
TRIREDRAFT_40618		XP_006967774.1	56.62	46.02	45.09	118.36	120.77	103.34	1.05304	1.07141e-15
TRIREDRAFT_108419		XP_006966371.1	2.98	2.39	2.28	7.01	8.05	7.69	1.41116	3.99401e-15
TRIREDRAFT_61142		XP_006965026.1	22.59	19.02	13.83	53.51	47.24	47.09	1.25539	4.15488e-15
TRIREDRAFT_112146		XP_006969549.1	1.25	1.8	1.64	4.47	5.18	5.34	1.52251	7.68727e-15
TRIREDRAFT_79602		XP_006966890.1	9.74	8.33	6.88	29.97	36.87	27.33	1.75668	1.08211e-14	endo-1,3-β-glucanase	GH81
TRIREDRAFT_109031		XP_006966873.1	4.8	7.26	5.24	18.61	19.21	16.12	1.48638	1.09007e-14
TRIREDRAFT_124175		XP_006969714.1	473.22	368.44	316.59	988.85	1097.92	913.58	1.21259	7.65797e-14	endo-1,3-β-glucanase	GH64
TRIREDRAFT_47268	bgl3i	XP_006964430.1	81.18	64.9	51.91	193.27	223.32	176.13	1.42166	9.93381e-14	β-glucosidase	GH3
TRIREDRAFT_28185		XP_006968130.1	5.66	4.29	4.76	11.6	14.24	12.93	1.23573	1.07357e-13
TRIREDRAFT_109101		XP_006966798.1	0.67	0.94	0.89	3.18	3.22	3.43	1.81713	1.50137e-13
TRIREDRAFT_4027		XP_006965550.1	7.12	7.44	7.29	18.02	18.77	18.04	1.16869	2.90624e-13	glycosyltransferase family 25
TRIREDRAFT_81536		XP_006968800.1	3.84	3.6	3.04	18.3	25.83	17.84	2.40495	3.16024e-13
TRIREDRAFT_64288		XP_006966502.1	5.37	4.73	6.64	12.9	15.03	16.66	1.25208	6.66142e-13
TRIREDRAFT_123955		XP_006969193.1	329.11	360.22	218.96	1200.62	991.84	908.28	1.61491	9.54686e-13
TRIREDRAFT_57204		XP_006962621.1	0.96	0.96	0.51	6.83	9.29	5.76	3.01058	1.81615e-12
TRIREDRAFT_67484		XP_006968197.1	11.55	13.5	10.79	27.68	36.43	30.52	1.243	3.32174e-12
TRIREDRAFT_123550		XP_006968536.1	28.91	27.39	23.39	113.16	116.5	82.05	1.81003	3.8554e-12
TRIREDRAFT_121111		XP_006963992.1	1.95	3.6	4.36	21.9	14.24	20.12	2.35013	3.85873e-12
TRIREDRAFT_59759		XP_006964120.1	0.48	1.06	0.41	5.94	6.19	5.35	3.01676	4.86618e-12
TRIREDRAFT_122724		XP_006966892.1	2.77	3.33	2.94	7.63	6.94	8	1.16267	8.38786e-12
TRIREDRAFT_66077		XP_006967387.1	4.6	4.4	1.35	15.22	17.8	14.13	2.03062	3.17084e-11
TRIREDRAFT_65736		XP_006967388.1	1.3	1.7	3.9	9.96	10.05	10.87	2.00499	3.45579e-11
TRIREDRAFT_107704		XP_006965622.1	287.5	265.57	199.41	657.46	624.95	533.75	1.11271	3.77474e-11
TRIREDRAFT_64656		XP_006966824.1	53.84	53.64	58.43	112.27	142.72	116.95	1.00583	7.25143e-11
TRIREDRAFT_112502		XP_006969846.1	91.63	75.96	72.37	282.41	241.65	203.3	1.44097	1.42448e-10
TRIREDRAFT_69465		XP_006969277.1	5.55	3.9	4.2	13.8	11.42	16.05	1.43411	1.46755e-10
TRIREDRAFT_59364		XP_006964208.1	1.03	0.88	0.84	2.45	3.12	3.27	1.525	1.68625e-10
TRIREDRAFT_104514		XP_006962770.1	3.39	2.32	2.93	8.71	8.91	6.8	1.33711	1.77967e-10
TRIREDRAFT_74953		XP_006962414.1	35.92	26.71	27.12	85.22	101	127.33	1.64129	4.53013e-10
TRIREDRAFT_1927		XP_006960928.1	0.47	0.65	0.75	4.02	4.25	4.94	2.66697	4.92541e-10
TRIREDRAFT_82662		XP_006970000.1	55.72	52.78	56.69	157.69	136.25	116.58	1.15538	8.02719e-10
TRIREDRAFT_5026		XP_006967584.1	69.16	64.43	49.08	148.39	139.78	120.49	1.00332	9.85959e-10
TRIREDRAFT_60352		XP_006964592.1	6.3	6.05	7.68	27.2	20.55	32.89	1.84926	1.32296e-09
TRIREDRAFT_106248		XP_006964458.1	174.2	149.26	114.29	363.52	373.78	303.02	1.08958	1.53021e-09
TRIREDRAFT_53824		XP_006961790.1	3.63	2.93	3.67	9.72	7.91	10.33	1.28997	3.10983e-09
TRIREDRAFT_111890		XP_006969340.1	0.46	0.4	0.46	1.69	2.66	2.88	2.28162	4.26121e-09
TRIREDRAFT_108776		XP_006966631.1	1.31	0.91	0.74	3.1	4.12	3.02	1.62505	4.70715e-09	β-1,3-glucanase	GH55
TRIREDRAFT_60581		XP_006964781.1	1.22	0.78	0.63	2.66	2.94	2.46	1.45272	1.34945e-08
TRIREDRAFT_66888		XP_006968014.1	0.75	1.15	0.73	2.97	3.26	3.15	1.68237	1.35911e-08	glycosyltransferase family 71 α-1,3-mannosyltransferase
TRIREDRAFT_55886		XP_006962350.1	3.97	3.11	1.11	20.79	31.32	17.65	2.93084	1.78303e-08	glucan endo-1,3(4)-β-D-glucosidase	GH16
TRIREDRAFT_73134		XP_006964111.1	1.82	1.97	1.87	4.62	6.77	5.25	1.39814	2.67101e-08	glycosyltransferase family 20
TRIREDRAFT_42152		XP_006968284.1	1.38	1.75	1.08	4.86	5.61	6.4	1.84586	3.15454e-08	chitosanase	GH75
TRIREDRAFT_72183		XP_006962192.1	3.37	2.5	2.78	8.8	7.74	9.09	1.40482	5.53227e-08
TRIREDRAFT_105533		XP_006963723.1	622.37	713.91	812.24	1809.94	1651.55	2394.92	1.28729	5.9035e-08
TRIREDRAFT_70842		XP_006969850.1	1.83	1.54	0.99	4.77	3.88	4.64	1.44561	6.54525e-08
TRIREDRAFT_67699		XP_006968410.1	1.76	1.21	2.53	4.42	5.09	5.01	1.23829	6.57862e-08
TRIREDRAFT_54659		XP_006961621.1	0.87	0.95	0.69	3.15	3.2	4.38	1.937	8.65871e-08
TRIREDRAFT_3292		XP_006964005.1	3.1	4.32	3.87	8.89	9.58	10.14	1.18493	9.47861e-08
TRIREDRAFT_112258		XP_006969618.1	9.37	8.09	3.53	37.54	56.71	33.73	2.4486	1.06271e-07
TRIREDRAFT_2499		XP_006962474.1	4.28	3.09	2.55	9.38	7.98	8.2	1.20466	1.15578e-07
TRIREDRAFT_5000		XP_006967579.1	1.27	1.23	0.91	3.19	3.69	3.62	1.46286	1.46719e-07
TRIREDRAFT_111682		XP_006969151.1	2.7	2.46	2.29	7.12	5.23	6.28	1.16455	1.60667e-07
TRIREDRAFT_43873	chi18-12	XP_006961069.1	90.59	100.94	39.29	223.1	250.45	193.19	1.37373	2.73871e-07	chitinase	GH18
TRIREDRAFT_119552		XP_006961131.1	57.86	56.98	20.76	255.25	396.76	227.25	2.53905	3.31754e-07
TRIREDRAFT_82208		XP_006969537.1	83.65	77.27	59.13	168.18	255.41	210.6	1.36689	3.53175e-07
TRIREDRAFT_122975		XP_006967487.1	1.71	1.78	0.51	8.34	11.67	6.3	2.56341	4.47789e-07	probable GPI-anchored protein
TRIREDRAFT_124079		XP_006969513.1	22.42	18.85	16.23	48.57	56.93	39.86	1.17855	4.69517e-07
TRIREDRAFT_107007		XP_006965150.1	3.39	2.91	2.4	11.2	13.29	8.04	1.74324	5.25656e-07
TRIREDRAFT_107526		XP_006965394.1	0.2	0.14	0.16	1.15	2.02	1.33	3.03101	8.79672e-07
TRIREDRAFT_59197		XP_006964148.1	2.29	2.42	3.68	6.98	6.48	7.35	1.15195	9.02517e-07
TRIREDRAFT_4430		XP_006966200.1	7.69	8.85	5.87	14.89	19.96	16.12	1.02822	1.2905e-06	developmental regulatory protein wetA
TRIREDRAFT_108418		XP_006966253.1	2.7	4.16	3.91	9.95	10.92	8.3	1.28265	1.29544e-06
TRIREDRAFT_58584		XP_006963986.1	24.2	31.61	21.36	72.65	86.73	57.06	1.33306	1.7335e-06
TRIREDRAFT_59791	chi18-15	XP_006964800.1	124.86	115.83	81.87	297.13	284.42	212.77	1.14238	2.189e-06	chitinase	GH18
TRIREDRAFT_73344		XP_006964958.1	0.03	0.06	0	0.42	0.66	0.76	4.24315	2.84156e-06
TRIREDRAFT_70907		XP_006969887.1	289.07	287.94	311.28	828.6	577.4	639.78	1.04585	3.4477e-06
TRIREDRAFT_58669		XP_006963819.1	5.04	4.59	3.33	11.22	11.85	8.43	1.12416	3.47515e-06
TRIREDRAFT_104097		XP_006962829.1	5.31	3.96	5.21	10.61	9.71	13.96	1.08053	3.66325e-06
TRIREDRAFT_69500		XP_006969230.1	21.95	20.21	21.76	98.85	57.97	71.52	1.67866	4.32396e-06
TRIREDRAFT_121136		XP_006964087.1	0.79	0.66	0.64	1.83	2.57	2.82	1.62104	4.42991e-06	putative glycosyl hydrolase	NA
TRIREDRAFT_64377		XP_006966817.1	0.27	0.67	0.56	2.4	1.47	2.01	1.81897	5.09494e-06
TRIREDRAFT_111465		XP_006969014.1	4.69	4.06	4.9	23.55	19.65	12.78	1.87965	5.49235e-06
TRIREDRAFT_105820		XP_006964078.1	1.07	1.48	1.64	3.94	2.76	3.24	1.08856	5.91336e-06
TRIREDRAFT_62633		XP_006965766.1	1.24	1.5	0.94	2.47	3.39	2.68	1.06061	6.88425e-06
TRIREDRAFT_69652		XP_006969188.1	0.4	0.7	0.82	1.68	1.33	1.93	1.20737	8.15023e-06
TRIREDRAFT_112491		XP_006969829.1	0	0.04	0	0.48	0.52	0.9	5.49703	8.28139e-06
TRIREDRAFT_119844		XP_006961362.1	2.18	2.35	1.67	5.07	5.36	5.32	1.18609	9.04632e-06
TRIREDRAFT_103065		XP_006961358.1	1.05	1.34	1.16	2.61	2.3	3.05	1.00937	1.0563e-05
TRIREDRAFT_107185		XP_006965208.1	1.65	1.96	1.87	4.28	6	4.82	1.30544	1.07944e-05
TRIREDRAFT_72379		XP_006968497.1	31.89	32.83	15.77	112.78	187.25	106.98	2.18041	1.24607e-05
TRIREDRAFT_105242		XP_006963794.1	0.53	0.82	0.19	2.47	3.7	2.09	2.26643	1.40046e-05
TRIREDRAFT_105808		XP_006964228.1	0.79	0.88	0.84	4.61	7.49	3.78	2.50343	1.56661e-05
TRIREDRAFT_53079		XP_006961332.1	16.69	14.03	9.68	31.56	35.57	25.79	1.04235	1.82504e-05
TRIREDRAFT_112239		XP_006969609.1	2.43	2.37	3.24	5.19	6.7	8.23	1.16333	2.03761e-05
TRIREDRAFT_70837		XP_006969854.1	2.08	0.92	1.15	5	4.25	4.57	1.56991	2.03922e-05
TRIREDRAFT_63837		XP_006966363.1	2.54	3.43	3.49	6.38	9.66	7.36	1.15024	2.05089e-05
TRIREDRAFT_57015		XP_006962822.1	1.51	1.6	2.06	4.49	3.68	4.44	1.12502	2.36721e-05
TRIREDRAFT_69742		XP_006969299.1	10.13	12.77	10.95	35.22	26.57	22.93	1.1691	2.88616e-05
TRIREDRAFT_71071		XP_006969979.1	1.69	1.11	2.2	3.76	4.15	4.92	1.19531	5.19213e-05
TRIREDRAFT_120993		XP_006963900.1	1.86	2.34	4.17	7.26	6.46	9.78	1.33199	5.50068e-05
TRIREDRAFT_60638		XP_006964959.1	2.45	2.39	3.02	12.73	6.62	9.55	1.71915	6.14254e-05
TRIREDRAFT_54997		XP_006961844.1	0.63	0.74	0.61	1.83	2.18	1.6	1.34726	6.80434e-05
TRIREDRAFT_56095		XP_006962380.1	2.3	4.04	3.55	7.64	10.2	6.87	1.16829	6.86026e-05
TRIREDRAFT_27554		XP_006964038.1	2.14	2.45	2.82	4.55	6.2	5.87	1.00602	7.65863e-05	copper-dependent polysaccharide monooxygenase	AA9(GH61)
TRIREDRAFT_66766		XP_006967849.1	11.54	11.6	13.68	34.78	21.41	31.95	1.10068	8.18704e-05
TRIREDRAFT_5855		XP_006969372.1	0.69	0.42	0.73	2.35	1.92	1.9	1.58577	9.88694e-05
TRIREDRAFT_110987		XP_006968494.1	0.85	1.45	1.25	3.29	4.15	3.31	1.4472	0.000106631
TRIREDRAFT_112147		XP_006969527.1	0.4	0.12	0.05	1.09	1.17	1.12	2.38	0.000120231
TRIREDRAFT_121478		XP_006964597.1	2.98	2.64	2.38	5.95	5.65	6.36	1.00632	0.000133122
TRIREDRAFT_64125		XP_006966627.1	1.27	1.38	0.64	4.37	6.02	3.04	1.87189	0.000141306
TRIREDRAFT_110660		XP_006968179.1	0.44	0.17	0.6	1.81	1.7	2	2.02943	0.000142478
TRIREDRAFT_53430		XP_006961734.1	0.86	2.11	1.67	3.65	3.16	4.56	1.14184	0.000152773
TRIREDRAFT_54352		XP_006961554.1	0.8	0.35	0.8	1.55	2.55	2.19	1.53018	0.000186767
TRIREDRAFT_60370		XP_006964746.1	1.49	1.72	2.23	4.25	4.71	3.38	1.02448	0.000225126
TRIREDRAFT_58699		XP_006963717.1	0.56	0.71	0.44	2.3	2.37	2.24	1.85822	0.000235545
TRIREDRAFT_31447		XP_006961999.1	3.14	3.33	2.28	10.34	8	5.96	1.31739	0.000238628	copper-dependent polysaccharide monooxygenase	AA9(GH61)
TRIREDRAFT_108642		XP_006966355.1	7.77	7.62	2.23	22.48	38.18	20.29	2.04211	0.000251482	probable GPI-anchored protein
TRIREDRAFT_104557		XP_006963016.1	1.34	1.88	1.16	4.23	2.75	3.7	1.13332	0.00026958
TRIREDRAFT_61278		XP_006965103.1	0.99	1.27	1.42	3.19	2.37	2.84	1.03507	0.000281344
TRIREDRAFT_112277		XP_006969654.1	3.47	2.14	1.38	8.42	6.57	5.85	1.41282	0.000288854
TRIREDRAFT_71817		XP_006966943.1	1	0.46	0.6	1.9	2.34	1.51	1.31642	0.000298101
TRIREDRAFT_66544		XP_006967854.1	1.41	1.35	2.8	7.27	3.92	6.86	1.54065	0.000325253
TRIREDRAFT_106480		XP_006964717.1	0.34	0.31	0.16	0.91	1.11	1.32	1.88357	0.000445318
TRIREDRAFT_124259		XP_006969877.1	1	1.58	2.06	3.65	4.48	3.17	1.12924	0.000597174
TRIREDRAFT_56758		XP_006962625.1	2.14	1.78	1.59	3.68	4.8	3.99	1.01783	0.00062903
TRIREDRAFT_105785		XP_006964067.1	1.74	2.51	3.8	6.94	5.93	6.12	1.08301	0.000639711
TRIREDRAFT_64900		XP_006967027.1	0.27	0.06	0.55	1.62	0.86	1.1	1.86636	0.000667401
TRIREDRAFT_111145		XP_006968626.1	0.06	0.04	0.05	0.24	0.47	0.22	2.54407	0.000748078
TRIREDRAFT_106296		XP_006964659.1	0.77	0.59	0.18	1.49	1.5	1.91	1.50389	0.000801348
TRIREDRAFT_78585		XP_006966088.1	0.34	0.3	0.52	0.88	1.42	0.97	1.33467	0.000922149
TRIREDRAFT_66551		XP_006967895.1	0.12	0.26	0.24	0.41	0.49	0.55	1.07088	0.000945242
TRIREDRAFT_39426		XP_006968928.1	11.14	12.07	11.62	38.91	21.38	27.96	1.1844	0.000962597
TRIREDRAFT_124007		XP_006969351.1	0.79	1.79	0.95	3.43	2.31	2.71	1.11019	0.0013069
TRIREDRAFT_67778		XP_006968364.1	0.89	1.14	1.45	2.99	2.49	3.76	1.24848	0.00139609
TRIREDRAFT_35137		XP_006962007.1	0.18	0.35	0.3	0.81	0.81	0.66	1.31461	0.00143498
TRIREDRAFT_2200		XP_006960963.1	0.28	0.31	0.41	1.12	1.38	1.43	1.82747	0.00196269
TRIREDRAFT_112629		XP_006969958.1	3.66	2	3.18	7.26	6.61	8.63	1.18289	0.00204422
TRIREDRAFT_70341		XP_006969602.1	30.67	35.61	25.14	103.34	80.08	53.65	1.22048	0.00207608	chitosanase	GH75
TRIREDRAFT_121486		XP_006964786.1	1.47	2.87	1.8	5.54	7.65	4	1.33307	0.00273131
TRIREDRAFT_111418		XP_006968871.1	0.48	0.64	0.32	1.35	1.13	1.8	1.41181	0.00308563
TRIREDRAFT_42264		XP_006969732.1	1.4	1.86	1.39	3.82	3.78	4.09	1.17013	0.00317536
TRIREDRAFT_70972		XP_006969925.1	0.19	0.49	0.38	0.83	0.82	1.44	1.38304	0.00339466
TRIREDRAFT_112380		XP_006969753.1	1.08	0.52	0.87	2.28	2.32	1.65	1.17984	0.00357041
TRIREDRAFT_111094		XP_006968662.1	0.97	0.8	1.03	1.77	2.56	3.85	1.38766	0.00360412	carbohydrate-binding module family 13
TRIREDRAFT_108343		XP_006966182.1	2.35	1.67	1.73	4.91	6.16	5.63	1.37499	0.00476459
TRIREDRAFT_66789		XP_006967831.1	0.26	0.06	0.07	1.14	0.82	0.54	2.50678	0.0049628	chitosanase	GH75
TRIREDRAFT_68950		XP_006968933.1	0.21	0	0.23	1.45	0.41	1.11	2.57933	0.00500317
TRIREDRAFT_108681		XP_006966602.1	0.58	0.24	0.32	0.8	0.94	0.96	1.0672	0.00525858
TRIREDRAFT_109476		XP_006967294.1	3.23	1.94	1.89	7.83	4.03	6.03	1.17978	0.00532133
TRIREDRAFT_55126		XP_006962248.1	7.07	5.13	2.06	12.64	8.5	12.36	1.06982	0.00549249
TRIREDRAFT_123278		XP_006967938.1	0.41	0.18	0.41	0.84	0.68	1.02	1.18811	0.00555898
TRIREDRAFT_109967		XP_006967623.1	0.09	0.24	0.19	1.37	0.6	1.28	2.49209	0.00641653
TRIREDRAFT_103156		XP_006961400.1	0.08	0.23	0.13	0.94	0.57	0.52	2.0245	0.00668615
TRIREDRAFT_107172		XP_006965202.1	1.81	1.8	2.26	6.23	5.07	2.98	1.12627	0.00708563
TRIREDRAFT_106869		XP_006965096.1	0	0.02	0.01	0.06	0.19	0.12	3.16902	0.00750631
TRIREDRAFT_112494		XP_006969832.1	0.36	0.38	0.43	1.89	0.81	1.11	1.547	0.00794485
TRIREDRAFT_106444		XP_006964700.1	0.11	0.2	0.23	1.36	1.23	1.01	2.58992	0.00855428
TRIREDRAFT_109284		XP_006966984.1	0.26	0.35	0.31	0.79	0.65	0.92	1.1978	0.00898139
TRIREDRAFT_123431		XP_006968248.1	0.81	0.71	0.1	1.22	1.73	1.35	1.25792	0.00969999
TRIREDRAFT_2033		XP_006960943.1	0.35	0.71	1.11	2.14	1.39	1.49	1.05165	0.00986412
TRIREDRAFT_62359		XP_006965832.1	1.22	1.03	0.77	2.31	3.15	1.61	1.07272	0.0106896
TRIREDRAFT_107685		XP_006965777.1	0.91	1.12	0.16	3.52	2.23	2.35	1.73548	0.0113023
TRIREDRAFT_81668		XP_006968904.1	0.06	0.11	0	0.39	0.56	0.16	2.50983	0.0116958
TRIREDRAFT_109030		XP_006966771.1	0.63	0.58	1	4.26	4.27	2.93	2.21892	0.0121581
TRIREDRAFT_105868		XP_006964250.1	0.71	0.35	0.4	1.13	1.24	1.25	1.14129	0.0125618
TRIREDRAFT_111451		XP_006968937.1	0.09	0.14	0.21	0.3	0.55	0.55	1.50502	0.0127732
TRIREDRAFT_5888		XP_006969497.1	0.03	0	0.03	0.25	0.33	0.17	3.32024	0.0128682
TRIREDRAFT_104939		XP_006963421.1	1.1	0.42	0.69	1.89	1.84	1.88	1.17665	0.0141331
TRIREDRAFT_105532		XP_006963899.1	1.21	1.74	2.28	4.95	3.5	9.18	1.5946	0.0156691
TRIREDRAFT_2068		XP_006960948.1	0.03	0.15	0.14	0.54	0.3	0.48	1.87282	0.0196885
TRIREDRAFT_108457		XP_006966273.1	0.05	0.05	0.05	0.2	0.52	0.53	2.87097	0.0201657
TRIREDRAFT_50616		XP_006967635.1	1.96	5.33	2.97	7.97	14.55	7.02	1.37646	0.0207542
TRIREDRAFT_62380		XP_006965896.1	10.58	15.9	9.92	30.83	58.24	24.11	1.48324	0.0210335
TRIREDRAFT_104251		XP_006962888.1	4.86	6.97	4.03	16.08	19.52	7.43	1.28697	0.0232185
TRIREDRAFT_111082		XP_006968600.1	71.53	85.77	53.45	171.03	227.53	99.17	1.08541	0.0245794
TRIREDRAFT_111442		XP_006969005.1	1.04	0.48	0.48	2.03	2.12	1.08	1.22063	0.0254848
TRIREDRAFT_110140		XP_006967785.1	0.54	0.58	0.44	1.22	1.23	1.21	1.06692	0.0269182
TRIREDRAFT_73173	hfb1	XP_006964181.1	3.21	5.46	0.83	27.54	66.99	9.9	3.30919	0.0279855	hydrophobin
TRIREDRAFT_5084		XP_006967760.1	8.43	12.11	14.13	26.04	47.58	20.47	1.28584	0.0279931
TRIREDRAFT_109779		XP_006967418.1	0.8	1.1	0.48	2.65	3.65	1.2	1.50253	0.0282725
TRIREDRAFT_109944		XP_006967689.1	0.63	0.58	0.78	2.76	1.43	1.53	1.36047	0.0289027
TRIREDRAFT_59362		XP_006964105.1	0	0.03	0	0.14	0.13	0.2	4.03503	0.0291649
TRIREDRAFT_60889		XP_006964930.1	0.07	0.03	0.23	0.45	0.53	0.3	1.77978	0.0320417
TRIREDRAFT_69650		XP_006969237.1	0	0	0	0.1	0.08	0.25	Inf	0.0320975
TRIREDRAFT_55666		XP_006962420.1	0.25	0.14	0.11	0.53	0.73	0.62	1.77066	0.0321213
TRIREDRAFT_81420		XP_006968630.1	0.2	0.5	0.51	0.76	1.08	0.99	1.06733	0.0331774
TRIREDRAFT_55719		XP_006962274.1	0.53	0.41	0.61	0.98	1.55	1.05	1.0537	0.0344338
TRIREDRAFT_41312		XP_006965590.1	0.32	0.15	0.29	0.99	0.37	1	1.47499	0.0352228
TRIREDRAFT_119825		XP_006961334.1	0.19	0.79	0.91	1.84	1.83	1.58	1.32574	0.0360867
TRIREDRAFT_41607		XP_006963566.1	0.14	0.64	0.36	0.8	1.01	1.64	1.4503	0.0361481
TRIREDRAFT_55782		XP_006962417.1	0.03	0.03	0	0.34	0.07	0.15	3.15489	0.0380653
TRIREDRAFT_105222		XP_006963597.1	0	0	0.12	0.99	0.13	0.59	3.66872	0.0397811
TRIREDRAFT_63909		XP_006966302.1	0.4	0.37	0.39	1	1.21	0.53	1.07369	0.040928
TRIREDRAFT_109231		XP_006966959.1	0.65	1.5	0.46	2.72	1.84	2.13	1.21158	0.0431271
TRIREDRAFT_108585		XP_006966332.1	0.4	0.55	0.35	1.42	1.13	0.97	1.27561	0.0480248
TRIREDRAFT_111466		XP_006968943.1	0.12	0.03	0.13	0.46	0.1	0.43	1.69856	0.0498142
TRIREDRAFT_77084	gul1	XP_006964501.1	86.86	82.42	79.88	0.98	0.58	0.75	-6.91374	0	gul1
TRIREDRAFT_111495		XP_006968954.1	235.87	248.38	272.85	44.49	43.34	48.9	-2.62803	1.4703e-111
TRIREDRAFT_63657		XP_006966451.1	270.59	277.93	281.68	64.85	52.62	56.96	-2.4089	2.39526e-111
TRIREDRAFT_122081	egl1/cel7b	XP_006965674.1	2555.83	2449.36	2748.02	661.27	543.35	582.38	-2.2759	1.15728e-108	endo-β-1,4-glucanase	GH7
TRIREDRAFT_120189		XP_006962398.1	358.64	332.73	383.46	61.13	67.86	70.98	-2.58636	3.70661e-95	probable GPI-anchored protein
TRIREDRAFT_54198		XP_006961208.1	256.32	282.33	279.92	80.01	77.65	72.95	-1.98524	2.14405e-87
TRIREDRAFT_76065		XP_006963466.1	72.55	74.37	68.02	19.73	19.95	17.66	-2.06422	6.12641e-83	copper-dependent polysaccharide monooxygenase	AA9(GH61)
TRIREDRAFT_108145		XP_006965986.1	43.03	48.39	53.51	5.83	4.45	5.71	-3.33831	4.97687e-77
TRIREDRAFT_104227		XP_006962660.1	166.63	167.95	198.73	21.45	21.8	20.26	-3.22857	1.81626e-76
TRIREDRAFT_123989	cbh1/cel7a	XP_006969224.1	29254.2	26717.8	27585	9703.03	10489.8	9666.65	-1.64408	7.63562e-74	cellobiohydrolase	GH7
TRIREDRAFT_110267		XP_006967917.1	9.43	8.34	8.7	1.44	1.12	1.5	-2.86538	6.11179e-73
TRIREDRAFT_4744		XP_006966924.1	131.35	126.28	128.4	41.66	35.31	39.59	-1.88676	1.50589e-72
TRIREDRAFT_77154		XP_006964523.1	91.16	94.21	89.14	26.01	34.34	31.94	-1.73191	8.93601e-70
TRIREDRAFT_103039		XP_006961347.1	49.92	54.48	44.97	11.87	9.41	9.08	-2.45596	2.9728e-68
TRIREDRAFT_49081	cel74a	XP_006966240.1	1440.82	1423.28	1509.42	512.27	545.15	596.12	-1.56291	1.80721e-66	xyloglucanase	GH74
TRIREDRAFT_123232	egl3/cel12a	XP_006967891.1	12186.7	12329.6	13181.7	5288.58	3853.15	3913.23	-1.68722	9.20729e-65	endo-β-1,4-glucanase	GH12
TRIREDRAFT_103012		XP_006961792.1	57.31	56.86	52.88	14.86	15.02	15.98	-2.02397	1.22112e-64
TRIREDRAFT_72567	cbh2/cel6a	XP_006962580.1	22011.3	20094.2	22386.3	8045.84	6856.19	6830.42	-1.7281	4.53531e-62	cellobiohydrolase	GH6
TRIREDRAFT_49976	egl5/cel45a	XP_006967072.1	3563.94	3420.44	4001.7	995.6	837.81	887.43	-2.17225	5.22921e-62	endo-β-1,4-glucanase	GH45
TRIREDRAFT_74323		XP_006961872.1	63.64	70.38	73.68	22.96	27.37	24.93	-1.62282	6.89815e-57
TRIREDRAFT_123818	xyn2	XP_006968947.1	7661.8	8902.04	8323.08	3414.93	3369.84	3546.81	-1.42606	1.29699e-56	endo-β-1,4-xylanase	GH11
TRIREDRAFT_108914		XP_006966585.1	52.96	57.86	56.34	20.11	21.93	21.17	-1.56124	2.15342e-53
TRIREDRAFT_66792		XP_006967828.1	459.94	505.53	470.49	197.98	221.37	178.98	-1.42041	7.45454e-53	glucan endo-1,3-β-glucosidase	GH17
TRIREDRAFT_112567		XP_006969905.1	119.87	131.44	101.47	17.29	13.4	18.11	-3.012	1.13479e-51
TRIREDRAFT_123914		XP_006969146.1	19.98	23.65	24.09	4.96	6.12	5.26	-2.20909	3.39845e-51
TRIREDRAFT_53238		XP_006961148.1	56.8	63.44	57.61	22.06	21	21.01	-1.63077	6.80805e-51
TRIREDRAFT_108143		XP_006966108.1	260.76	318.14	323.75	53.49	56.77	76.24	-2.43401	7.48488e-51
TRIREDRAFT_22914		XP_006967590.1	498.85	513.04	471.4	215.94	229.99	199.01	-1.35963	2.6676e-50	β-1,3-glucanosyltransferase, probable GPI-anchored protein	GH72
TRIREDRAFT_123992		XP_006969225.1	2029.42	2182.16	1988.46	941.89	850.42	942.01	-1.33932	8.186e-50	non-catalytic module family expansin
TRIREDRAFT_123047		XP_006967454.1	302.09	302.04	295.34	129.84	134.76	122.64	-1.37439	1.95893e-49
TRIREDRAFT_119806		XP_006961764.1	155.32	166.25	183.91	57.22	61.44	66.56	-1.60735	6.26024e-49
TRIREDRAFT_103861		XP_006962191.1	82.11	87.5	77.7	30.78	39.31	32.3	-1.4305	1.6686e-48
TRIREDRAFT_106171		XP_006964362.1	108.45	99.28	94.58	37.03	35.78	30.25	-1.71105	5.88001e-47
TRIREDRAFT_120504		XP_006963018.1	278.87	260.94	278.43	138.2	112.01	115.39	-1.32085	2.7874e-45
TRIREDRAFT_121087		XP_006963973.1	64.63	66.55	65.18	25.53	24.44	29.02	-1.47286	2.9371e-45
TRIREDRAFT_120312	egl2/cel5a	XP_006962583.1	6909.02	6612.44	7395.73	3349.75	2777.74	2802.8	-1.3863	4.25044e-45	endo-β-1,4-glucanase	GH5
TRIREDRAFT_61763		XP_006965421.1	58.05	61.52	57.3	20.51	24.97	22.25	-1.5434	1.21089e-44
TRIREDRAFT_66935		XP_006968079.1	25.36	23.55	27.87	3.89	6.69	7.05	-2.28418	1.32221e-44
TRIREDRAFT_108144		XP_006965985.1	21.17	25.48	24.1	4.93	6.4	8.58	-1.98875	1.541e-44
TRIREDRAFT_22925		XP_006967592.1	278.72	254.52	239.6	89.66	98.72	84.82	-1.65946	5.59984e-43
TRIREDRAFT_21960		XP_006963550.1	147.79	139.9	153.47	69.85	62.89	65.78	-1.31112	1.38066e-42
TRIREDRAFT_22115		XP_006964399.1	27.78	29.31	26.87	11.24	10.22	10	-1.57414	4.98515e-42
TRIREDRAFT_76230		XP_006963620.1	19.09	19.73	17.62	4.85	5.3	7.05	-1.87386	1.11126e-41
TRIREDRAFT_4124		XP_006965559.1	42.84	47.23	36.73	9.55	8.2	9.61	-2.37052	5.23936e-41
TRIREDRAFT_110894		XP_006968448.1	58.94	55.24	65.59	21.35	16.68	18.47	-1.82855	1.86448e-39	endo-β-1 6-galactanase	GH30
TRIREDRAFT_123979		XP_006969213.1	392.37	416.02	342.24	146.41	133.14	142.99	-1.60345	1.92351e-39
TRIREDRAFT_106686		XP_006964792.1	346.42	372.4	340.66	175.73	168.96	173.64	-1.18954	1.28911e-37
TRIREDRAFT_73638	cip1	XP_006961566.1	4006.99	4197.19	4419.68	2307.41	1940.62	2163.69	-1.13558	2.48566e-36	cellulose induced protein
TRIREDRAFT_69276		XP_006969164.1	447.79	417.33	491.38	189.85	183.93	186.04	-1.43619	2.66407e-36	endo-β-1,4-xylanase	GH30
TRIREDRAFT_66041	chi18-18	XP_006967420.1	22.49	26.59	20.46	3.84	6.05	4.52	-2.42782	3.37699e-35	chitinase	GH18
TRIREDRAFT_110220		XP_006967817.1	15.96	16.3	17.71	5.72	5.92	6.22	-1.64317	1.42379e-34
TRIREDRAFT_103103		XP_006961832.1	73.04	89.91	101.11	12.74	10.14	13.35	-3.02351	2.45318e-33
TRIREDRAFT_76672	bgl1/cel3a	XP_006964076.1	416.97	331.86	388.41	91.63	81.01	72.93	-2.37096	3.876e-33	β-glucosidase	GH3
TRIREDRAFT_123191		XP_006967865.1	270.61	293.68	266.29	140.23	147.31	136.97	-1.12627	4.55571e-33	probable GPI-anchored protein
TRIREDRAFT_102776		XP_006961684.1	208.23	230.17	243.49	110.29	119.75	105.92	-1.17901	7.68336e-33
TRIREDRAFT_70923		XP_006969895.1	18.09	21.03	20.38	7.91	7.1	7.96	-1.53035	1.44837e-32
TRIREDRAFT_55802		XP_006962175.1	73.23	69.59	72.67	36.85	34.4	31.14	-1.23206	2.81483e-32	α-1,6-mannanase	GH76
TRIREDRAFT_74060		XP_006961286.1	283.56	333.73	293.73	168.71	159.96	148.37	-1.0901	3.21326e-32
TRIREDRAFT_4526		XP_006966472.1	250.41	255.03	230.95	109.01	131.27	114.18	-1.21357	2.85695e-31
TRIREDRAFT_103060		XP_006961355.1	5.26	5.29	4.46	1.14	1.6	1.63	-1.93977	2.79266e-30
TRIREDRAFT_80240	bga1	XP_006967558.1	44.2	43.28	51.85	15.65	18.83	16.46	-1.61099	5.17905e-30	β-galactosidase	GH35
TRIREDRAFT_108671	bgl3f	XP_006966505.1	21.67	22.21	26.17	8.47	9.53	8.18	-1.57842	3.69103e-29	β-glucosidase/glucan 1,4-β-glucosidase	GH3
TRIREDRAFT_72526	glr1	XP_006969100.1	130.02	159.06	153.86	62.35	68.76	74.18	-1.26749	5.64022e-29	α-glucuronidase	GH67
TRIREDRAFT_122487		XP_006966460.1	49.49	58.34	62.83	20.19	21.07	22.72	-1.57331	6.52174e-28
TRIREDRAFT_104081		XP_006962595.1	19.1	19.4	14.77	4.01	3.78	3.52	-2.39396	9.98152e-28
TRIREDRAFT_107386		XP_006965341.1	101.57	95.79	115.99	35.34	29.62	38.07	-1.76451	6.86042e-27
TRIREDRAFT_59173		XP_006964195.1	109.73	126.33	149.76	28.68	23.21	26.27	-2.46082	1.0418e-26
TRIREDRAFT_108781		XP_006966633.1	46.8	55.98	44.81	19	21.67	20.81	-1.42093	4.50642e-26
TRIREDRAFT_69904		XP_006969379.1	88.68	77.18	84.3	41.63	31.78	37.08	-1.33866	6.43083e-26
TRIREDRAFT_59876		XP_006964543.1	29.77	28.85	23.64	9.25	8.85	7.25	-1.85577	7.35487e-26
TRIREDRAFT_120229	xyn3	XP_006962419.1	2630.41	2140.8	2509.62	884.97	782.9	803.08	-1.71916	1.25131e-25	endo-β-1,4-xylanase	GH10
TRIREDRAFT_69529		XP_006969223.1	61.05	66.27	49.43	17.14	12.81	13.08	-2.19494	1.87409e-25
TRIREDRAFT_73536		XP_006961525.1	20.73	21.26	23.59	10.57	9.8	8.64	-1.33404	2.1185e-25
TRIREDRAFT_120953		XP_006963866.1	3.63	4.58	3.54	0.8	0.48	0.74	-2.69795	2.97328e-25
TRIREDRAFT_23268		XP_006968922.1	12.38	12.88	14.91	3.73	2.99	3.19	-2.17684	9.44761e-25
TRIREDRAFT_6005		XP_006969728.1	28.29	30.87	23.38	9.21	7.06	7.54	-1.95048	1.73669e-24
TRIREDRAFT_64719		XP_006966748.1	16	17.65	15.93	7.49	6.18	5.47	-1.5298	1.13439e-22
TRIREDRAFT_5369		XP_006968271.1	6.05	4.72	4.7	1.09	0.55	0.78	-2.8329	1.23559e-22
TRIREDRAFT_120339		XP_006962845.1	23.27	24.31	25.5	11.87	13.2	13.36	-1.08608	1.30708e-22
TRIREDRAFT_124051		XP_006969479.1	18.55	25.87	23.58	6.02	5.66	6.71	-2.04355	4.57184e-22
TRIREDRAFT_56996	man1/man5a	XP_006962944.1	1678.88	1725.21	1984.09	979.72	830.26	950.06	-1.12369	7.49721e-22	β-mannanase	GH5
TRIREDRAFT_103458		XP_006962276.1	116.85	118.41	134.78	74.21	64.64	65.16	-1.01719	1.04209e-21	N,O-diacetylmuramidase	GH25
TRIREDRAFT_108729		XP_006966534.1	18.2	18.91	17.84	8.45	10.26	9.08	-1.1422	1.84883e-21
TRIREDRAFT_58753		XP_006963926.1	41.83	45.51	40.04	22.08	20.95	21.23	-1.1451	2.16208e-21
TRIREDRAFT_112482		XP_006969823.1	68.17	73.39	82.21	37.31	41.71	43.15	-1.03197	7.19462e-21
TRIREDRAFT_59515		XP_006964095.1	17.07	16.96	17.79	7.83	7.51	8.69	-1.26778	7.41247e-21
TRIREDRAFT_102735		XP_006961663.1	12.89	10.5	10.89	4.47	4.02	3.92	-1.62505	7.86073e-21	COOH terminal WSC domain-containing protein
TRIREDRAFT_122110		XP_006965706.1	21.55	22.22	23.25	10.58	10.42	12.69	-1.15161	3.24451e-20
TRIREDRAFT_122941		XP_006967253.1	42.32	49.08	49.51	25.42	26.27	25.48	-1.02615	3.58773e-20
TRIREDRAFT_122147		XP_006965732.1	39.99	38.47	43.94	24.17	21.29	18.31	-1.09863	3.97387e-20
TRIREDRAFT_5578		XP_006968812.1	39.28	38.39	33.61	20.32	20.2	21.19	-1.00998	5.05188e-20
TRIREDRAFT_68204		XP_006968602.1	18.57	18.07	19.62	8.58	11.86	10.4	-1.02696	6.2105e-20
TRIREDRAFT_123238		XP_006967894.1	33.94	38.17	36.89	20.49	19.34	18.45	-1.06052	9.16396e-20
TRIREDRAFT_54219		XP_006961864.1	59.1	53.22	64.85	27.53	27.53	21.28	-1.37312	1.87436e-19	acetyl xylan esterase	CE5
TRIREDRAFT_108783		XP_006966635.1	18.43	18.55	15.93	8.06	8.62	9.91	-1.15272	2.40331e-19
TRIREDRAFT_120821		XP_006963491.1	141.86	145.57	120.28	66.12	77.04	64.13	-1.13421	2.9826e-19	probable GPI-anchored protein
TRIREDRAFT_109255		XP_006967071.1	41.38	48.53	54.09	13.96	11.91	20.2	-1.8039	4.4671e-19
TRIREDRAFT_124043	chi18-14	XP_006969397.1	9.14	10.52	6.77	1.15	1.38	0.92	-3.09428	5.24559e-19	chitinase	GH18
TRIREDRAFT_119857		XP_006961375.1	5.46	6.46	7.55	1.32	1.98	1.88	-2.07064	6.51501e-19
TRIREDRAFT_110317	chi18-17	XP_006967940.1	2.16	2.7	2.34	0.08	0.05	0.22	-4.5268	8.32879e-19	chitinase	GH18
TRIREDRAFT_108357		XP_006966187.1	1263.2	1100.38	1084.72	590.48	655.71	599.01	-1.0621	1.06931e-18	regulator of conidiophore development brlA
TRIREDRAFT_120873		XP_006963603.1	25.81	18.88	25.31	4.79	5.28	5.44	-2.33653	2.62434e-18	α-1,3-glucanase	GH71
TRIREDRAFT_108232		XP_006966148.1	18.66	21.61	14.8	4.56	1.72	3.14	-2.70347	5.44342e-18
TRIREDRAFT_2036		XP_006960944.1	4.26	5.7	4.41	0.9	0.87	0.64	-2.73143	1.19178e-17
TRIREDRAFT_62462		XP_006965736.1	26.09	26.54	23.66	14.41	13.72	11.68	-1.0956	1.20289e-17
TRIREDRAFT_1992		XP_006960938.1	68.71	76.51	91.84	30.19	29.54	26.58	-1.61498	4.24596e-17
TRIREDRAFT_121418	aes1	XP_006964542.1	842.6	983.67	1060.39	489.41	483.76	560.4	-1.07081	7.02626e-17	acetyl esterase	CE16
TRIREDRAFT_109081		XP_006966789.1	4.21	6.95	5.73	0.79	0.61	0.39	-3.38891	1.15298e-16
TRIREDRAFT_108591		XP_006966438.1	16.52	14.25	17.83	7.29	7.99	8.21	-1.20969	6.04053e-16
TRIREDRAFT_63913		XP_006966348.1	35.99	35.42	36.41	22.35	18.6	18.99	-1.00545	6.40475e-16
TRIREDRAFT_123260		XP_006967835.1	40.75	38.06	48.8	17.51	12.24	17.46	-1.59401	6.65937e-16
TRIREDRAFT_21412		XP_006961964.1	612.02	639.54	835.57	223.33	178.7	187.01	-1.98284	1.45789e-15	probable GPI-anchored protein
TRIREDRAFT_123940	cip2	XP_006969119.1	831.11	711.84	894.75	390.09	385.12	411.64	-1.19878	1.49751e-15	glucuronoyl esterase	CE15
TRIREDRAFT_73250		XP_006964723.1	10.06	8.49	7.46	2.69	3.21	2.65	-1.76568	2.55321e-15
TRIREDRAFT_69555		XP_006969280.1	4.14	6.17	5.98	1.44	0.73	0.4	-2.80746	2.68957e-15
TRIREDRAFT_58717		XP_006963802.1	5.67	6.1	5.89	1.6	2.14	1.75	-1.84267	2.91767e-15
TRIREDRAFT_103813		XP_006962173.1	2.46	2.48	2.92	0.69	0.68	0.67	-2.10882	3.01211e-15
TRIREDRAFT_76210	abf2	XP_006963604.1	439.83	378.65	548.75	115.88	99.73	106.81	-2.24398	3.97893e-15	α-L-arabinofuranosidase	GH62
TRIREDRAFT_22331		XP_006965232.1	11.95	11.19	11.16	5.87	4.89	6.82	-1.1244	4.09634e-15
TRIREDRAFT_54461		XP_006961807.1	5.91	6.17	6.08	1.89	2.01	2.45	-1.67638	4.36954e-15
TRIREDRAFT_104423		XP_006962736.1	140.95	109.68	183.69	13.37	12.96	15.71	-3.53066	6.88994e-15
TRIREDRAFT_82145		XP_006969429.1	9.53	10.9	11.29	4.79	3.32	4.57	-1.48154	1.0305e-14
TRIREDRAFT_110339		XP_006967947.1	9.76	9.3	10.98	4.67	4.65	3.33	-1.40549	2.02442e-14
TRIREDRAFT_64172		XP_006966567.1	44.04	44.17	56.39	19.93	16.95	20.68	-1.48803	2.2044e-14
TRIREDRAFT_105444		XP_006963867.1	6.4	8.44	7.58	3.01	1.9	1.35	-1.99173	2.47829e-14	probable GPI-anchored protein
TRIREDRAFT_121556		XP_006964915.1	676.76	855.63	940.82	355.43	215.2	214.91	-1.80923	9.44801e-14
TRIREDRAFT_75165		XP_006962618.1	303.33	246.67	304.08	144.89	135.85	146.88	-1.15869	9.66833e-14
TRIREDRAFT_74580		XP_006962070.1	367.18	361.58	461.13	187.17	153.43	178.95	-1.35441	1.99177e-13
TRIREDRAFT_121693		XP_006965019.1	103.24	128.35	126.06	63.74	58.57	76.86	-1.0027	3.19032e-13
TRIREDRAFT_76641		XP_006963993.1	6.3	6.38	6.01	2.95	2.23	2.53	-1.4375	4.59737e-13
TRIREDRAFT_106936		XP_006964965.1	14.62	10.17	14.02	3.56	3.37	3.29	-2.08641	5.4023e-13
TRIREDRAFT_68831		XP_006968845.1	10.99	10.03	10.07	5.07	5.45	5.6	-1.10722	8.48623e-13
TRIREDRAFT_60756		XP_006965129.1	22.51	21.09	24.25	12.82	12.16	12.79	-1.00496	9.39101e-13
TRIREDRAFT_121495	prb1	XP_006964613.1	1.33	1.29	1.93	0.07	0.12	0.18	-3.79189	1.01846e-12
TRIREDRAFT_58114		XP_006963473.1	58.16	55.08	46.78	30.83	27.74	22.85	-1.13258	1.21747e-12
TRIREDRAFT_56840		XP_006962588.1	953.79	1000.63	1184.84	583.01	404.84	541.52	-1.19578	1.42426e-12
TRIREDRAFT_104277		XP_006962680.1	21.94	26.41	36.22	5.23	4.29	4.51	-2.74873	1.71436e-11	cell wall protein
TRIREDRAFT_112392	xyn5	XP_006969745.1	24.62	50.77	51.77	2.85	0.85	2.42	-4.52969	1.72214e-11	endo-β-1,4-xylanase	GH11
TRIREDRAFT_121608		XP_006964955.1	40.18	37.74	48.86	21.96	21.36	21.24	-1.13278	1.84882e-11
TRIREDRAFT_68347	chi18-16	XP_006968673.1	7.24	8.73	7.12	3.09	3.19	4.03	-1.3204	2.7512e-11	chitinase	GH18
TRIREDRAFT_70984		XP_006969923.1	31.93	35.64	44.42	17.3	13.23	14.79	-1.46239	7.03103e-11
TRIREDRAFT_105866		XP_006964249.1	31.02	31.89	38.28	18.27	15.63	21.25	-1.03504	7.31936e-11
TRIREDRAFT_22210		XP_006964840.1	45.81	41.09	54.48	23.97	22.72	24.02	-1.1594	1.02625e-10
TRIREDRAFT_82619		XP_006969904.1	87.69	101.67	117.21	56.08	39.37	50.56	-1.22751	1.23069e-10
TRIREDRAFT_103059		XP_006961354.1	4.58	6.35	4.69	2.13	2.31	2.34	-1.36198	2.04716e-10
TRIREDRAFT_4484		XP_006966467.1	24.64	31.45	35.89	13.49	11.56	12.91	-1.4337	2.51435e-10
TRIREDRAFT_60144		XP_006964791.1	8.45	8.58	5.6	2.1	2.24	2.22	-1.94572	2.64033e-10
TRIREDRAFT_103179		XP_006961412.1	10.36	11.54	11	4.32	4.47	5.3	-1.38293	2.71202e-10
TRIREDRAFT_65106		XP_006967007.1	11.18	9.79	14.28	4.48	3.49	3.4	-1.79041	2.78329e-10
TRIREDRAFT_123786		XP_006968900.1	16.71	16.86	14.72	6.23	11.12	7.73	-1.10464	6.14706e-10
TRIREDRAFT_58450	xyl3b	XP_006963621.1	1.48	1.14	1.53	0.41	0.26	0.35	-2.19657	6.5113e-10	β-xylosidase	GH3
TRIREDRAFT_65147		XP_006967084.1	32.77	35.75	45.87	16.31	14.01	17.61	-1.41382	8.02105e-10
TRIREDRAFT_56911		XP_006962827.1	13.88	12.92	8.87	3.4	3.5	3.61	-1.92245	8.35006e-10
TRIREDRAFT_60890		XP_006965114.1	32.81	25.06	28.98	15.85	11.76	14.73	-1.19724	1.78184e-09
TRIREDRAFT_30776		XP_006964412.1	3.99	4.49	3.39	1.67	0.84	0.51	-2.12991	1.91537e-09
TRIREDRAFT_62475		XP_006965646.1	14.88	12.03	16.17	6.25	6.12	5.1	-1.46166	1.97838e-09
TRIREDRAFT_69563		XP_006969279.1	5.43	5.81	3.69	1.8	1.24	1.34	-1.92767	2.27956e-09
TRIREDRAFT_6107		XP_006969994.1	97.86	74.02	66.84	30.46	23.56	23.45	-1.78367	3.20103e-09
TRIREDRAFT_105282		XP_006963624.1	7.97	10.73	10.38	5.14	4.58	5.02	-1.13725	3.49994e-09
TRIREDRAFT_80639		XP_006967931.1	7.76	10.85	10.78	5.02	3.7	4.7	-1.28698	3.71675e-09
TRIREDRAFT_76360		XP_006963871.1	1.29	1.58	1.16	0.43	0.33	0.18	-2.26318	4.47749e-09
TRIREDRAFT_104422		XP_006962962.1	64.06	67.26	89.92	29.85	19.32	32.7	-1.5936	5.77241e-09
TRIREDRAFT_73256		XP_006964729.1	1.04	0.73	0.98	0.32	0.13	0.08	-2.53555	6.46845e-09	endo-1,3-β-glucanase	GH81
TRIREDRAFT_57749		XP_006963214.1	8.88	11.87	14.01	3.72	4.25	4.54	-1.63283	8.696e-09
TRIREDRAFT_124002		XP_006969331.1	34.92	26.3	30.68	16.45	16.04	17.3	-1.04584	1.10642e-08
TRIREDRAFT_105848		XP_006964091.1	12.79	12.63	15.88	8.11	4.7	4.22	-1.43478	1.10909e-08
TRIREDRAFT_111000		XP_006968498.1	5.7	5.39	6.87	2.01	2.64	2.15	-1.55996	1.88058e-08
TRIREDRAFT_72632	agl1	XP_006962702.1	28.12	27.57	37.76	14.75	14.69	13.42	-1.28324	1.95579e-08	α-galactosidase	GH27
TRIREDRAFT_58602		XP_006963691.1	10.33	13.34	12.31	6.87	5.23	4.78	-1.24717	2.0177e-08
TRIREDRAFT_108586		XP_006966333.1	125.6	125.81	112.86	88.19	55.35	53.46	-1.04325	2.10145e-08
TRIREDRAFT_122511		XP_006966608.1	52.34	61.96	72.07	35.77	35.79	29	-1.04673	2.57315e-08	glucan endo-1,3(4)-β-D-glucosidase	GH16
TRIREDRAFT_110265		XP_006967834.1	7.95	8.88	10.93	3.89	2.7	5.18	-1.39756	2.92942e-08
TRIREDRAFT_121298	fdh1	XP_006964633.1	307.23	394.14	444.62	187.32	166.41	212.68	-1.17439	4.22709e-08
TRIREDRAFT_69868		XP_006969418.1	19.92	15.54	26.78	5.59	5.17	4.27	-2.2093	7.11531e-08	glycosyltransferase family 15
TRIREDRAFT_54223		XP_006961418.1	4.73	6.1	6.83	2.58	1.93	3.31	-1.3342	1.07349e-07
TRIREDRAFT_103049		XP_006961351.1	30.74	21.79	46.61	4.2	2.68	2.5	-3.55988	1.19004e-07	endo-polygalacturonase	GH28
TRIREDRAFT_102820		XP_006961704.1	16.64	11.3	14.67	6.46	5.02	6.31	-1.42254	1.31787e-07
TRIREDRAFT_68972		XP_006968957.1	3.68	4.34	3.97	2.01	1.97	1.66	-1.24439	1.81938e-07
TRIREDRAFT_109267		XP_006967078.1	18.66	19.24	19.68	10.84	10.38	9.49	-1.06468	2.05288e-07
TRIREDRAFT_102775		XP_006961683.1	2.98	2.45	4.79	0.43	0.25	0.23	-3.65234	2.7596e-07
TRIREDRAFT_64049		XP_006966634.1	9.29	12.25	7.8	4.99	4.15	4.37	-1.27402	1.74622e-06
TRIREDRAFT_66758		XP_006967836.1	4.38	3.95	3.49	0.74	0.87	1.13	-2.2659	1.98764e-06
TRIREDRAFT_105156		XP_006963507.1	1.4	2.74	2.63	0.68	0.37	0.33	-2.44386	2.10788e-06
TRIREDRAFT_4851		XP_006967146.1	31.88	26.29	39.57	16.73	14.33	16.37	-1.20349	3.39929e-06
TRIREDRAFT_104050		XP_006962814.1	5.05	7.69	4.57	2.45	1.35	0.92	-2.02496	5.0565e-06
TRIREDRAFT_70956		XP_006969908.1	1.87	2.51	3.51	0.71	0.83	0.57	-2.05447	5.50277e-06
TRIREDRAFT_123283	abf1	XP_006967945.1	283.48	166.37	373.96	49.06	46.67	41.59	-2.74671	6.61619e-06	α-L-arabinofuranosidase I	GH54
TRIREDRAFT_74223	xyn1	XP_006961811.1	14.93	24.34	35.44	4.71	2.05	3.53	-3.01456	9.28683e-06	endo-β-1,4-xylanase	GH11
TRIREDRAFT_107071		XP_006965171.1	0.62	0.78	0.37	0.19	0.06	0.08	-2.59185	2.53711e-05
TRIREDRAFT_69696		XP_006969308.1	2.79	3.88	2.25	1.44	1.18	0.85	-1.51495	2.60173e-05
TRIREDRAFT_69712		XP_006969335.1	1.46	1.76	1.11	0.61	0.54	0.49	-1.54918	5.29862e-05
TRIREDRAFT_59827		XP_006964478.1	9.24	7.47	9.71	4.34	4.75	5.04	-1.06388	5.87463e-05
TRIREDRAFT_60489		XP_006964533.1	35.8	29.73	53.92	12.91	14.83	13.13	-1.7076	6.77286e-05	cutinase	CE5
TRIREDRAFT_121350		XP_006964492.1	177.38	316.83	261.66	123.15	88.25	129	-1.30546	8.4201e-05
TRIREDRAFT_112230		XP_006969626.1	15.99	17.93	24.75	11.18	10.11	8.96	-1.11229	8.96756e-05
TRIREDRAFT_121336		XP_006964665.1	3.22	4.46	2.7	1.29	1.9	1.9	-1.18498	9.13854e-05
TRIREDRAFT_69881		XP_006969423.1	0.95	1.07	1.71	0.53	0.33	0.24	-1.91983	0.00012992
TRIREDRAFT_123234		XP_006967892.1	9.2	16.29	18.54	6.15	4.52	5.04	-1.64087	0.000148073
TRIREDRAFT_44175		XP_006961083.1	37.42	50.44	62.51	24.44	25	29.53	-1.08679	0.000163886
TRIREDRAFT_107844		XP_006965676.1	4.52	4.85	8.34	1.97	1.71	1.83	-1.84182	0.000240297
TRIREDRAFT_66751		XP_006967833.1	29.88	27.05	52	12.71	10.04	9.18	-1.92873	0.000312693
TRIREDRAFT_76682		XP_006964246.1	37.7	19.38	31.46	8.06	15.48	6.54	-1.72008	0.000313524
TRIREDRAFT_103112		XP_006961381.1	2.94	2.55	2.97	1.36	0.92	1.97	-1.15591	0.000320155
TRIREDRAFT_58366		XP_006963685.1	0.69	1.14	0.45	0.13	0.07	0.24	-2.54662	0.000400795
TRIREDRAFT_40808		XP_006966938.1	2.9	2.97	3.46	2.02	1.5	1.21	-1.1325	0.000427715
TRIREDRAFT_111108		XP_006968608.1	1.25	1.37	3.14	0.22	0.13	0.12	-3.77746	0.000646927
TRIREDRAFT_59333		XP_006964233.1	0.96	0.8	0.38	0.23	0.17	0.15	-2.10109	0.0009635
TRIREDRAFT_106314		XP_006964479.1	7	14.85	4.7	0.76	1.94	0.6	-3.16006	0.0010467
TRIREDRAFT_112564		XP_006969903.1	1.99	3.51	4.83	1.16	1.05	1.1	-1.79662	0.00138753
TRIREDRAFT_59508		XP_006964288.1	1.01	1.26	1.01	0.64	0.39	0.36	-1.38132	0.00147409
TRIREDRAFT_103900		XP_006962211.1	1.6	1.21	1.36	1.04	0.24	0.72	-1.22189	0.00149518
TRIREDRAFT_107843		XP_006965829.1	1.62	2.04	2.54	0.38	1.17	1.42	-1.22478	0.00150323
TRIREDRAFT_112034		XP_006969431.1	0.5	0.86	0.26	0.1	0.08	0.04	-3.01949	0.00152313
TRIREDRAFT_60458		XP_006964610.1	0.51	0.31	0.44	0.19	0.23	0.26	-1.06276	0.00162282
TRIREDRAFT_109338		XP_006967105.1	1.51	1.78	2.84	0.49	0.76	0.87	-1.6957	0.0017122
TRIREDRAFT_110078		XP_006967738.1	4.06	3.31	3.29	2.25	1.54	1.1	-1.28084	0.00220549
TRIREDRAFT_56272		XP_006962725.1	0.84	0.85	0.92	0.5	0.28	0.34	-1.38751	0.00234436
TRIREDRAFT_68705		XP_006968882.1	4.17	2.58	3.67	2.51	1.86	1.1	-1.08676	0.00333953
TRIREDRAFT_53314		XP_006961266.1	0.69	1.16	0.62	0.45	0.28	0.42	-1.25326	0.00367296
TRIREDRAFT_108025		XP_006965748.1	0.68	0.69	0.45	0.39	0.17	0.28	-1.26871	0.00389036
TRIREDRAFT_105869		XP_006964251.1	1.98	2.3	2.03	0.68	1.09	1.26	-1.22174	0.00431763	cell wall protein
TRIREDRAFT_59065		XP_006963682.1	0.44	0.72	1.05	0.16	0.26	0.38	-1.62804	0.00531454
TRIREDRAFT_58563		XP_006963803.1	0.41	1.21	0.79	0.25	0.21	0.27	-1.86251	0.00612359
TRIREDRAFT_60182		XP_006964583.1	1.73	1.29	1.17	0.57	0.77	0.74	-1.16834	0.00624697
TRIREDRAFT_106490		XP_006964538.1	0.68	2.09	0.47	0.05	0.03	0.11	-4.24943	0.0063071
TRIREDRAFT_39587		XP_006964418.1	3.78	8.68	3.69	2.06	1.77	0.86	-1.92899	0.0072924
TRIREDRAFT_66616		XP_006967855.1	0.64	0.74	0.6	0.2	0.26	0.43	-1.31752	0.00771386
TRIREDRAFT_54962		XP_006961273.1	26.89	14.16	18.26	11.79	7.3	10.53	-1.16551	0.00789432
TRIREDRAFT_109907		XP_006967675.1	3.62	1.86	2.47	1.72	0.73	1	-1.3683	0.00809957
TRIREDRAFT_80659		XP_006967941.1	32.61	21.47	65.25	8.86	8.92	9.84	-2.27338	0.00831399
TRIREDRAFT_103032		XP_006961804.1	0.27	0.28	0.2	0.03	0.16	0.07	-1.69672	0.00931591
TRIREDRAFT_108807		XP_006966643.1	3.83	3.13	4.53	1.57	1.17	2.44	-1.31205	0.00936938
TRIREDRAFT_61830		XP_006965509.1	2.35	1.94	3.75	1.79	0.86	0.87	-1.34764	0.0100115
TRIREDRAFT_108349		XP_006966053.1	0.63	0.21	0.79	0.17	0.13	0	-2.61705	0.0107456
TRIREDRAFT_108348		XP_006966052.1	0.51	0.6	1.57	0.17	0.03	0.24	-2.79244	0.0130622	putative glycosyl hydrolase	GH43
TRIREDRAFT_112578		XP_006969910.1	0.4	0.65	0.37	0.26	0.1	0	-2.14083	0.0152601
TRIREDRAFT_70998		XP_006969922.1	1.43	3.24	2.5	1.14	1.01	1.68	-1.05683	0.0171736
TRIREDRAFT_27259		XP_006969289.1	0.52	0.66	0.95	0.07	0.47	0.39	-1.36406	0.0176963	α-galactosidase	GH27
TRIREDRAFT_62285		XP_006965609.1	16.74	21.54	35.08	10.45	13.11	15.07	-1.08395	0.0191015
TRIREDRAFT_110691		XP_006968339.1	0.48	0.76	0.97	0.19	0.33	0.35	-1.51279	0.0234486
TRIREDRAFT_121417		XP_006964721.1	2.59	4.99	1.3	0.89	1.14	0.59	-1.90566	0.0248249	probable GPI-anchored protein
TRIREDRAFT_109364		XP_006967022.1	0.28	0.33	0.08	0.04	0.05	0	-3.20056	0.0248631
TRIREDRAFT_106998		XP_006965146.1	1.12	0.62	0.87	0	0.17	0.7	-1.76905	0.0286396	probable GPI-anchored protein
TRIREDRAFT_107866		XP_006965838.1	0.55	0.83	0.76	0.59	0.33	0.25	-1.02965	0.0291471
TRIREDRAFT_32747		XP_006962538.1	0.33	0.38	0.7	0.08	0	0.09	-3.25198	0.0311868
TRIREDRAFT_64181		XP_006966504.1	1.21	1.82	1.36	0.44	0.77	0.94	-1.18717	0.0322285	probable GPI-anchored protein
TRIREDRAFT_106939		XP_006965121.1	0.36	0.25	0.46	0.28	0.11	0.05	-1.43295	0.0414586
TRIREDRAFT_110079		XP_006967739.1	0.69	0.42	0.4	0	0.09	0.24	-2.39986	0.0456122
TRIREDRAFT_73005		XP_006963625.1	0.38	0.29	0.24	0.15	0.11	0.03	-1.78125	0.0476589	β-glucuronidase	GH79
