# Supplementary material for: Disruption of the Trichoderma reesei gul1 gene stimulates hyphal branching and reduces broth viscosity in cellulase production
Source: J Ind Microbiol Biotechnol. 2021 Feb 10;48(1-2):kuab012. doi: 10.1093/jimb/kuab012 (PMC9113457; doi:10.1093/jimb/kuab012)
Supplement: kuab012_Supplemental_Files [file kuab012_Supplemental_Files.zip › Supplementary Table S3.xlsx]

## Sheet: Sheet1
Supplementary Table S3. Predicted GPI anchored proteins in T. reesei.
Gene ID	RefSeq acc. No.	NetGPI Likelihood	Omega-site prediction	log2FoldChange (Δgul1 vs QPP)	p value	Best hit in Saccharomyces cerevisiae
TRIREDRAFT_120189	XP_006962398.1	0.934	216	-2.58636	3.70661e-95	DAN4, Cell wall mannoprotein with similarity to Tir1p, Tir2p, Tir3p, and Tir4p; expressed under anaerobic conditions, completely repressed during aerobic growth
TRIREDRAFT_22914	XP_006967590.1	0.808	504	-1.35963	2.6676e-50	GAS1, Beta-1,3-glucanosyltransferase, required for cell wall assembly and also has a role in transcriptional silencing; localizes to the cell surface via a glycosylphosphatidylinositol (GPI) anchor; also found at the nuclear periphery
TRIREDRAFT_123191	XP_006967865.1	0.648	143	-1.12627	4.55571e-33	DAN4, Cell wall mannoprotein with similarity to Tir1p, Tir2p, Tir3p, and Tir4p; expressed under anaerobic conditions, completely repressed during aerobic growth
TRIREDRAFT_123475	XP_006968380.1	0.808	717	1.10903	9.23398e-23	FLO11, GPI-anchored cell surface glycoprotein (flocculin) required for pseudohyphal formation, invasive growth, flocculation, and biofilms; transcriptionally regulated by the MAPK pathway (via Ste12p and Tec1p) and the cAMP pathway (via Flo8p)
TRIREDRAFT_122495	XP_006966500.1	0.893	435	2.88778	3.32149e-22	DCW1, Putative mannosidase, GPI-anchored membrane protein required for cell wall biosynthesis in bud formation;homologous to Dfg5p
TRIREDRAFT_124277	XP_006969949.1	0.442	216	2.58885	2.21979e-20	SRP40, Nucleolar, serine-rich protein with a role in preribosome assembly or transport; may function as a chaperone of small nucleolar ribonucleoprotein particles (snoRNPs); immunologically and structurally to rat Nopp140
TRIREDRAFT_120821	XP_006963491.1	0.81	251	-1.13421	2.9826e-19	DAN4, Cell wall mannoprotein with similarity to Tir1p, Tir2p, Tir3p, and Tir4p; expressed under anaerobic conditions, completely repressed during aerobic growth
TRIREDRAFT_21412	XP_006961964.1	0.924	192	-1.98284	1.45789e-15	AGA1, Anchorage subunit of a-agglutinin of a-cells, highly O-glycosylated protein with N-terminal secretion signal and C-terminal signal for addition of GPI anchor to cell wall, linked to adhesion subunit Aga2p via two disulfide bonds
TRIREDRAFT_105444	XP_006963867.1	0.393	241	-1.99173	2.47829e-14	WSC2, Partially redundant sensor-transducer of the stress-activated PKC1-MPK1 signaling pathway involved in maintenance of cell wall integrity and recovery from heat shock; secretory pathway Wsc2p is required for the arrest of secretion response
TRIREDRAFT_122975	XP_006967487.1	0.522	628	2.56341	4.47789e-07	PSP2, Asn rich cytoplasmic protein that contains RGG motifs; high-copy suppressor of group II intron-splicing defects of a mutation in MRS2 and of a conditional mutation in POL1 (DNA polymerase alpha); possible role in mitochondrial mRNA splicing
TRIREDRAFT_108642	XP_006966355.1	0.849	476	2.04211	0.000251482	VRP1, Proline-rich actin-associated protein involved in cytoskeletal organization and cytokinesis; related to mammalian Wiskott-Aldrich syndrome protein (WASP)-interacting protein (WIP)
TRIREDRAFT_121417	XP_006964721.1	0.953	322	-1.90566	0.0248249	Not found
TRIREDRAFT_106998	XP_006965146.1	0.922	197	-1.76905	0.0286396	AGA1, Anchorage subunit of a-agglutinin of a-cells, highly O-glycosylated protein with N-terminal secretion signal and C-terminal signal for addition of GPI anchor to cell wall, linked to adhesion subunit Aga2p via two disulfide bonds
TRIREDRAFT_64181	XP_006966504.1	0.556	196	-1.18717	0.0322285	YJL225C, putative protein of unknown function
TRIREDRAFT_119805	XP_006961757.1	0.93	197	0.886515	4.54612e-23
TRIREDRAFT_123327	XP_006968071.1	0.672	143	0.788236	3.97639e-18
TRIREDRAFT_119568	XP_006961551.1	0.653	218	-0.77921	2.72751e-17
TRIREDRAFT_124295	XP_006969999.1	0.661	123	-0.892998	3.21792e-16
TRIREDRAFT_55443	XP_006962411.1	0.405	192	0.783239	3.7489e-15
TRIREDRAFT_123659	XP_006968695.1	0.538	298	0.842663	4.78605e-15
TRIREDRAFT_121251	XP_006964347.1	0.869	794	-0.865043	1.12603e-13
TRIREDRAFT_119963	XP_006961479.1	0.511	157	0.651018	7.27705e-13
TRIREDRAFT_82633	XP_006969938.1	0.37	504	-0.578877	2.52105e-09
TRIREDRAFT_105860	XP_006964098.1	0.581	330	-0.860565	3.78268e-09
TRIREDRAFT_70542	XP_006969715.1	0.532	371	0.81925	4.88634e-09
TRIREDRAFT_77942	XP_006965484.1	0.678	456	-0.672144	4.80116e-08
TRIREDRAFT_123650	XP_006968629.1	0.347	160	0.473563	1.33752e-07
TRIREDRAFT_119975	XP_006961490.1	0.795	139	-0.432571	1.11039e-06
TRIREDRAFT_58239	XP_006963738.1	0.413	338	0.495864	1.17779e-06
TRIREDRAFT_69123	XP_006968966.1	0.403	437	-0.47111	1.5081e-06
TRIREDRAFT_122874	XP_006967302.1	0.587	317	0.444457	1.79224e-06
TRIREDRAFT_21468	XP_006961982.1	0.52	251	-0.428347	9.05671e-06
TRIREDRAFT_123538	XP_006968466.1	0.545	424	-0.383429	1.28053e-05
TRIREDRAFT_76906	XP_006964204.1	0.195	481	-0.416494	1.67158e-05
TRIREDRAFT_121306	XP_006964641.1	0.838	739	-0.502654	2.19107e-05
TRIREDRAFT_79448	XP_006966740.1	0.18	169	-0.34256	0.000159531
TRIREDRAFT_123614	XP_006968594.1	0.806	96	-0.412281	0.000167714
TRIREDRAFT_106223	XP_006964448.1	0.796	315	-0.363521	0.000279928
TRIREDRAFT_74947	XP_006962187.1	0.682	361	0.334139	0.000622312
TRIREDRAFT_107436	XP_006965493.1	0.843	108	0.548767	0.000680803
TRIREDRAFT_102437	XP_006961133.1	0.307	729	-0.377094	0.000817399
TRIREDRAFT_109235	XP_006967063.1	0.484	342	0.858816	0.00206504
TRIREDRAFT_122076	XP_006965823.1	0.497	453	-0.306754	0.00671125
TRIREDRAFT_78373	XP_006965669.1	0.524	1032	-0.2373	0.0125773
TRIREDRAFT_21982	XP_006964026.1	0.826	208	-0.227717	0.0170015
TRIREDRAFT_102837	XP_006961280.1	0.824	268	-0.221265	0.0230849
TRIREDRAFT_57129	XP_006962920.1	0.264	46	0.244793	0.0242973
TRIREDRAFT_52829	XP_006969811.1	0.662	444	0.213423	0.0264505
TRIREDRAFT_81541	XP_006968801.1	0.854	293	0.207864	0.0364491
TRIREDRAFT_76266	XP_006963641.1	0.857	411	-0.176311	0.0513403
TRIREDRAFT_105763	XP_006963997.1	0.567	194	0.283278	0.0535816
TRIREDRAFT_105984	XP_006964142.1	0.923	241	-0.521246	0.0625809
TRIREDRAFT_61471	XP_006965455.1	0.729	9	0.248496	0.106627
TRIREDRAFT_122870	XP_006967216.1	0.681	193	-0.17891	0.120818
TRIREDRAFT_104401	XP_006962729.1	0.359	165	-0.123511	0.229675
TRIREDRAFT_124173	XP_006969712.1	0.91	247	0.103456	0.262401
TRIREDRAFT_61567	XP_006965344.1	0.774	200	-0.0937474	0.323079
TRIREDRAFT_3363	XP_006964015.1	0.187	301	0.405186	0.324698
TRIREDRAFT_106024	XP_006964159.1	0.768	322	0.305951	0.335766
TRIREDRAFT_123777	XP_006968856.1	0.534	72	0.196786	0.346001
TRIREDRAFT_106138	XP_006964198.1	0.575	712	-0.267019	0.405893
TRIREDRAFT_111951	XP_006969362.1	0.775	257	0.124566	0.411515
TRIREDRAFT_122455	XP_006966324.1	0.671	374	0.0987054	0.449857
TRIREDRAFT_124256	XP_006969859.1	0.38	630	0.0989135	0.486864
TRIREDRAFT_106575	XP_006964753.1	0.573	452	-0.0893713	0.512582
TRIREDRAFT_123039	XP_006967444.1	0.505	217	-0.0601503	0.540788
TRIREDRAFT_49409	XP_006966465.1	0.475	439	0.0611874	0.545886
TRIREDRAFT_105223	XP_006963598.1	0.566	714	0.350769	0.552639
TRIREDRAFT_71126	XP_006970019.1	0.234	266	0.931868	0.573539
TRIREDRAFT_119876	XP_006961421.1	0.412	451	-0.0544723	0.611154
TRIREDRAFT_71094	XP_006969986.1	0.613	388	0.0629952	0.662979
TRIREDRAFT_22386	XP_006965569.1	0.53	203	0.219114	0.715895
TRIREDRAFT_108570	XP_006966325.1	0.491	208	0.263596	0.717434
TRIREDRAFT_22564	XP_006966209.1	0.207	177	0.0194563	0.841816
TRIREDRAFT_81296	XP_006968559.1	0.562	253	0.0117789	0.842119
TRIREDRAFT_108546	XP_006966416.1	0.801	230	0.174201	0.866589
TRIREDRAFT_53947	XP_006961170.1	0.574	178	0.00957343	0.870239
TRIREDRAFT_122506	XP_006966513.1	0.66	781	0.135334	0.882517
TRIREDRAFT_111803	XP_006969264.1	0.794	172	-0.0341588	0.911005
TRIREDRAFT_63416	XP_006966289.1	0.53	178	0.023211	0.925229
TRIREDRAFT_59095	XP_006963964.1	0.504	288	-0.0219079	0.933629
TRIREDRAFT_112366	XP_006969707.1	0.841	103	-0.000524222	0.988627
TRIREDRAFT_110058	XP_006967654.1	0.536	63	0.0221468	1
TRIREDRAFT_120479	XP_006962767.1	0.436	134	-0.0167073	1
TRIREDRAFT_82616	XP_006969897.1	0.639	411	#N/A	#N/A
TRIREDRAFT_44214	XP_006961085.1	0.545	274	#N/A	#N/A
